# Supplementary material for: A half-century of changes in migratory landbird numbers along coastal Massachusetts
Source: PLoS One. 2019 Sep 6;14(9):e0222232. doi: 10.1371/journal.pone.0222232 (PMC6731022; doi:10.1371/journal.pone.0222232)
Supplement: S1 Table — (XLSX) [file pone.0222232.s001.xlsx]

## Sheet: Updated Life History Outputs
Taxonomic	Bird.Code	Commensal	Low.Nest	Budworm	Open.Habitat	Resident	Facultative	SE.USA	Central.America	Caribbean	South.America	lifehist.num.f	lifehist.num.s	trend.f	trend.s	start.f	end.f	window.f	start.s	end.s	window.s	median.f	median.s	fall.pop	spring.pop
71	AMGO	1	0	0	0	0	1	1	0	0	0	5	8			2019-08-15	2019-11-15	93	2019-04-15	2019-06-15	62	309	139	Stable	Decline
51	AMRE	0	0	0	0	0	0	0	1	1	1	6	4			2019-08-15	2019-10-08	54	2019-05-11	2019-06-12	32	254	147	Decline	Decline
30	AMRO	1	0	0	0	0	1	0	0	0	0	3	2			2019-08-15	2019-11-15	93	2019-04-15	2019-06-15	62	270	137	Decline	Decline
70	BAOR	0	0	0	0	0	1	1	1	1	1	4	4	2	6	2019-08-15	2019-09-27	43	2019-05-08	2019-06-15	38	235	139	Stable	Decline
50	BAWW	0	1	0	0	0	0	1	1	1	1	7	4		1	2019-08-15	2019-10-09	55	2019-04-30	2019-06-06	37	250	135	Decline	Decline
48	BBWA	0	0	1	0	0	0	0	0	1	0	7	7			2019-08-17	2019-10-08	52	2019-05-14	2019-06-06	23	244	143	Decline	NA
16	BCCH	1	0	0	0	1	0	0	0	0	0	3	5	2		2019-08-15	2019-11-15	93	2019-04-15	2019-06-10	57	291	129	Decline	Decline
25	BGGN	0	0	0	0	0	0	1	1	1	0	4	4	7		2019-08-15	2019-11-01	79	NA	NA	NA	249	121	Stable	NA
69	BHCO	0	0	0	0	0	0	1	0	0	0	4	1		8	NA	NA	NA	2019-04-15	2019-06-15	62	230	117	NA	Decline
12	BHVI	0	0	0	0	0	0	1	1	0	0	4	1	4		2019-09-13	2019-10-31	49	NA	NA	NA	281	128.5	Increase	NA
15	BLJA	0	0	0	0	0	1	0	0	0	0	5	2	6	10	2019-08-15	2019-11-05	83	2019-04-19	2019-06-12	55	273	134	Decline	Decline
49	BLPW	0	1	0	0	0	0	0	0	0	1	1	3	1	3	2019-09-04	2019-10-30	56	2019-05-12	2019-06-15	34	270	148	Decline	Decline
20	BRCR	0	0	0	0	0	0	1	0	0	0	4	1	1	6	2019-09-11	2019-11-06	57	2019-04-15	2019-05-26	42	282	113	Decline	Decline
33	BRTH	0	1	0	1	0	0	1	0	0	0	1	1	1		2019-08-15	2019-10-31	78	2019-04-16	2019-06-10	56	269	131	Decline	Decline
42	BTBW	0	1	0	0	0	0	0	1	1	0	7	6			2019-08-23	2019-10-27	65	2019-05-05	2019-06-03	29	273	138	Stable	Stable
44	BTNW	0	1	0	0	0	0	0	1	1	0	7	6		4	2019-08-21	2019-10-31	71	2019-05-10	2019-06-09	30	266	140	Stable	Stable
35	BWWA	0	1	0	1	0	0	0	1	0	0	1	10			2019-08-15	2019-10-10	57	NA	NA	NA	243	135.5	Decline	NA
21	CARW	1	0	0	0	1	0	0	0	0	0	3	5			2019-08-15	2019-11-15	93	NA	NA	NA	244.5	138	Increase	NA
57	CAWA	0	1	0	0	0	0	0	0	0	1	1	3			2019-08-16	2019-09-30	45	2019-05-13	2019-06-11	29	243	148	Decline	Decline
34	CEDW	1	0	0	0	0	0	1	0	0	0	3	1			2019-08-18	2019-11-10	85	2019-04-23	2019-06-15	54	285	146	Decline	Decline
41	CMWA	0	0	1	0	0	0	0	0	1	0	4	7			2019-08-16	2019-10-06	51	NA	NA	NA	247	142	Decline	NA
68	COGR	0	0	0	0	0	0	1	0	0	0	7	1			2019-08-15	2019-10-29	75	2019-04-15	2019-06-15	62			NA	Stable
55	COYE	0	1	0	0	0	0	1	1	1	0	7	6	1	1	2019-08-15	2019-10-22	68	2019-05-06	2019-06-10	35	255	142	Decline	Decline
3	DOWO	1	0	0	0	1	0	0	0	0	0	3	5			2019-08-15	2019-11-15	93	NA	NA	NA	270	121	Stable	NA
11	EAKI	0	0	0	1	0	0	0	0	0	1	1	3			2019-08-15	2019-09-09	25	NA	NA	NA	235	143	NA	NA
9	EAPH	1	0	0	0	0	0	1	0	0	0	3	1	4		2019-08-15	2019-10-23	70	2019-04-15	2019-06-15	62	261	114	Increase	Stable
59	EATO	0	1	0	1	0	0	1	0	0	0	1	1	2	6	2019-08-18	2019-11-06	80	2019-04-16	2019-06-05	50	275	126	Decline	Decline
5	EAWP	0	0	0	0	0	0	0	0	0	1	6	3		6	NA	NA	NA	2019-05-10	2019-06-14	36	251	152	NA	Decline
60	FISP	0	1	0	1	0	1	1	0	0	0	2	1	2		2019-09-02	2019-11-04	73	NA	NA	NA	296	125	Decline	NA
10	GCFL	0	0	0	0	0	0	0	1	0	1	6	3			NA	NA	NA	2019-04-15	2019-05-15	31	236.5	158	NA	Increase
23	GCKI	0	0	0	0	0	0	1	0	0	0	4	1	1		2019-09-23	2019-11-12	51	NA	NA	NA	290	112	Decline	NA
31	GRCA	0	1	0	0	0	0	1	1	1	0	7	6		1	2019-08-15	2019-10-19	66	2019-05-02	2019-06-13	43	248	138	Stable	Decline
28	HETH	0	1	0	0	0	1	1	0	0	0	2	1			2019-10-01	2019-11-15	46	2019-04-15	2019-05-15	31	296	118	Stable	Stable
8	LEFL	0	0	0	0	0	0	0	1	0	0	4	1		2	2019-08-16	2019-10-04	50	2019-05-06	2019-06-08	34	245	142	Decline	Decline
62	LISP	0	1	0	0	0	0	1	1	0	0	4	1	3		2019-09-03	2019-11-02	60	2019-05-04	2019-06-08	36	275	140	Decline	Stable
40	MAWA	0	1	0	0	0	0	0	1	1	0	7	6	5		2019-08-25	2019-10-22	58	2019-05-10	2019-06-09	30	261	143	Decline	Increase
54	MOWA	0	1	0	1	0	0	0	1	0	1	1	10	5	2	2019-08-15	2019-10-08	54	2019-05-21	2019-06-14	24	250	154	Stable	Decline
43	MYWA	0	0	0	0	0	1	0	1	1	0	7	2	1		2019-09-24	2019-11-15	52	2019-04-18	2019-05-25	37	291	127	Decline	Stable
37	NAWA	0	1	0	0	0	0	0	1	0	0	7	6			2019-08-17	2019-10-31	76	NA	NA	NA	268	134	Stable	NA
66	NOCA	1	0	0	0	1	0	0	0	0	0	3	5		5	2019-08-15	2019-11-15	93	2019-04-15	2019-06-15	62	288	122	Increase	Increase
32	NOMO	1	1	0	0	0	1	0	0	0	0	2	2			2019-08-15	2019-11-15	93	NA	NA	NA	255	129	Decline	NA
38	NOPA	0	0	0	0	0	0	0	1	1	0	7	6		4	NA	NA	NA	2019-05-05	2019-06-04	31	272	140	NA	Stable
53	NOWA	0	1	0	0	0	0	1	1	1	0	7	6		3	2019-08-15	2019-10-09	55	2019-04-30	2019-06-06	37	249	139	Decline	Decline
52	OVEN	0	1	0	0	0	0	1	1	1	0	7	6	7		2019-08-15	2019-10-17	63	2019-05-01	2019-06-05	35	248	137	Stable	Stable
13	PHVI	0	0	0	0	0	0	0	1	0	0	4	1			2019-08-20	2019-10-15	57	NA	NA	NA	259	144	Stable	NA
45	PRAW	0	1	0	1	0	0	0	0	1	0	1	6			2019-08-16	2019-10-19	64	2019-04-26	2019-06-13	48	248	133	NA	Decline
73	PUFI	1	0	0	0	0	1	1	0	0	0	5	8		2019-08-25	2019-11-09	76	2019-04-24	2019-06-12	49	278	143	Decline	NA
18	RBNU	1	0	0	0	1	0	0	0	0	0	3	9	3		2019-08-15	2019-11-15	93	NA	NA	NA	267	128	Decline	NA
24	RCKI	0	0	0	0	0	0	1	1	0	0	4	1	5	9	2019-09-18	2019-11-12	56	2019-04-17	2019-05-16	30	287	119	Decline	Decline
14	REVI	0	0	0	0	0	0	0	0	0	1	6	3	5		2019-08-21	2019-10-27	68	2019-05-13	2019-06-12	31	265	150	Decline	Decline
1	RTHU	1	0	0	0	0	0	0	1	0	0	3	5			NA	NA	NA	2019-05-03	2019-06-10	39	240	141	NA	Increase
67	RWBL	0	0	0	0	0	1	1	0	0	0	5	1		9	NA	NA	NA	2019-04-15	2019-06-15	62	264.5	133	NA	Decline
65	SCJU	1	1	0	0	0	1	1	0	0	0	2	8	1	8	2019-09-20	2019-11-15	56	2019-04-15	2019-05-08	23	294	109	Decline	Stable
72	SCTA	0	0	0	0	0	0	0	0	0	1	6	3			2019-08-17	2019-10-21	65	NA	NA	NA	257	136	Stable	NA
61	SOSP	0	1	0	0	0	1	1	0	0	0	2	1	5	7	2019-08-15	2019-11-15	93	2019-04-15	2019-06-15	62	279	116	Decline	Stable
63	SWSP	0	1	0	0	0	0	1	1	0	0	4	1		7	2019-09-16	2019-11-10	55	2019-04-17	2019-06-01	45	285	130	Stable	Stable
27	SWTH	0	1	0	0	0	0	0	1	0	1	6	3			2019-08-31	2019-10-26	57	2019-05-11	2019-06-11	32	268	146	Stable	Decline
36	TEWA	0	1	1	0	0	0	0	1	0	1	6	3			2019-08-19	2019-10-26	69	2019-05-13	2019-06-03	22	261	144	Decline	Decline
7	TRFL	0	0	0	0	0	0	0	1	0	1	6	3		1	2019-08-15	2019-09-29	46	2019-05-19	2019-06-15	28	242	153	Decline	Decline
17	TUTI	1	0	0	0	1	0	0	0	0	0	3	5		5	2019-08-15	2019-11-15	93	2019-04-15	2019-06-15	62	283	115	Increase	Increase
26	VEER	0	1	0	0	0	0	0	0	0	1	1	3			2019-08-20	2019-10-09	51	2019-05-05	2019-06-10	37	256	140	Decline	Stable
19	WBNU	1	0	0	0	1	0	0	0	0	0	3	5			2019-08-15	2019-11-15	93	NA	NA	NA	280	109.5	Increase	NA
56	WIWA	0	1	0	0	0	0	0	1	0	0	7	6	6		2019-08-21	2019-10-20	60	2019-05-12	2019-06-06	25	254	142	Decline	Decline
22	WIWR	0	0	0	0	0	1	0	0	0	0	5	2	1		2019-09-18	2019-11-10	54	NA	NA	NA	285	110	Decline	NA
29	WOTH	0	1	0	0	0	0	0	1	0	0	7	6		10	2019-08-18	2019-10-22	66	2019-05-03	2019-06-11	40	265	135	Decline	Decline
47	WPWA	0	1	0	0	0	0	1	1	1	0	7	6	2		2019-09-08	2019-11-07	60	NA	NA	NA	279	121	Decline	NA
64	WTSP	0	1	0	1	0	1	1	0	0	0	2	1		1	2019-09-14	2019-11-12	59	2019-04-15	2019-05-18	33	284	124	Decline	Decline
58	YBCH	0	1	0	1	0	0	0	1	0	0	1	10	6		2019-08-18	2019-11-09	83	NA	NA	NA	259	138	Decline	NA
6	YBFL	0	0	0	0	0	0	0	1	0	0	4	1	1		2019-08-17	2019-09-26	41	2019-05-21	2019-06-15	26	251.5	153	Decline	Decline
2	YBSA	0	0	0	0	0	0	1	1	0	0	4	1			NA	NA	NA	NA	NA	NA	278	116	NA	NA
39	YEWA	0	1	0	0	0	0	0	1	1	1	7	6	2		2019-08-15	2019-09-24	41	2019-05-05	2019-06-15	42	238	141	Decline	Stable
46	YPWA	0	1	0	0	0	0	1	1	1	0	7	6		4	2019-09-10	2019-11-04	55	2019-04-15	2019-05-10	25	284.5	118	NA	Increase
4	YSFL	0	0	0	0	0	1	1	0	0	0	5	1			2019-08-15	2019-11-15	93	NA	NA	NA	271	118	Decline	Decline

## Sheet: Metadata
Taxonomic	Numbering column used to arrange birds in taxonomic order
Bird.Code	Four-letter code identifying the species or in some cases (Yellow-shafted Flicker, Eastern/Yellow Palm Warblers, Traill's Flycatcher), subspecies or species group
Commensal	The bird is a human commensal species, usually a bird that commonly visits feeders (e.g., Slate-colored Junco), commonly nests on human structures (e.g., Eastern Phoebe), or uses human-modified habitats more extensively than any other type (e.g., American Robin)
Low.Nest	The bird commonly nests on or within 1m of the ground.
Budworm	The bird is strongly associated with spruce budworm outbreaks.
Open.Habitat	The bird is a specialist of open (grassland or shrubland) breeding habitats.
Resident	The birds caught at Manomet are non-migratory winter residents in New England. Residents may still have post-breeding dispersal and other local movements, but are not assigned to any of the other migration categories.
Facultative	The birds caught at Manomet may remain in New England or may winter farther south, depending on yearly weather and individual behavioral variation
SE.USA	The birds caught at Manomet winter in the southeastern United States, from southern New England to the Mexican border.
Central.America	The birds caught at Manomet winter in Central America, from Mexico south to Panama.
Caribbean	The birds caught at Manomet winter on Caribbean islands.
South.America	The birds caught at Manomet winter in South America.
lifehist.num.f	The number of the cluster the bird was sorted into based on its life-history traits (the preceeding columns), sorting all birds into seven clusters (for comparison with fall trends)
lifehist.num.s	The number of the cluster the bird was sorted into based on its life-history traits (the preceeding columns), sorting all birds into ten clusters (for comparison with spring trends)
trend.f	The number of the significant trend cluster, if any, the bird was assigned to based on Ward's Hierarchical Clusering of its fall abundance trend
trend.s	The number of the significant trend cluster, if any, the bird was assigned to based on Ward's Hierarchical Clusering of its spring abundance trend
start.f	The start of the bird's calculated fall migration window, defined by when 98% of all individuals of this species were captured in all fall banding seasons
end.f	The end of the bird's calculated fall migration window, defined by when 98% of all individuals of this species were captured in all fall banding seasons
window.f	The length of the bird's fall migration window, in days
start.s	The start of the bird's calculated spring migration window, defined by when 98% of all individuals of this species were captured in all spring banding seasons
end.s	The end of the bird's calculated spring migration window, defined by when 98% of all individuals of this species were captured in all spring banding seasons
window.s	The length of the bird's spring migration window, in days
median.f	The median date of fall passage of the species at Manomet, expressed as day of the year from 1 (Jan 1) to 365 (Dec 31)
median.s	The median date of spring passage of the species at Manomet, expressed as day of the year from 1 (Jan 1) to 365 (Dec 31)
fall.pop	Significant trend, if any, for the species's fall abundance at Manomet
spring.pop	Significant trend, if any, for the species's spring abundance at Manomet
