# Supplementary material for: A half-century of changes in migratory landbird numbers along coastal Massachusetts
Source: PLoS One. 2019 Sep 6;14(9):e0222232. doi: 10.1371/journal.pone.0222232 (PMC6731022; doi:10.1371/journal.pone.0222232)
Supplement: S2 Table — NET.HOURS indicates the total number of effort-hours for that season. (CSV) [file pone.0222232.s002.csv]

X.1	Year	Letter	freq	NET.HOURS
1	1969	AMGO	10	32161.4
2	1969	BTNW	15	32161.4
3	1969	SWSP	19	32161.4
4	1969	WOTH	12	32161.4
6	1969	PRAW	7	32161.4
8	1969	BGGN	8	32161.4
9	1969	BLPW	133	32161.4
10	1969	OVEN	12	32161.4
11	1969	PUFI	69	32161.4
12	1969	CAWA	24	32161.4
14	1969	NOWA	47	32161.4
15	1969	NOPA	1	32161.4
17	1969	CEDW	9	32161.4
18	1969	BCCH	993	32161.4
21	1969	TRFL	25	32161.4
22	1969	GCFL	5	32161.4
23	1969	REVI	125	32161.4
25	1969	HETH	43	32161.4
26	1969	YSFL	9	32161.4
27	1969	EAPH	8	32161.4
28	1969	MOWA	10	32161.4
29	1969	SCTA	2	32161.4
30	1969	BRTH	11	32161.4
31	1969	EAKI	2	32161.4
34	1969	EATO	61	32161.4
35	1969	MYWA	700	32161.4
36	1969	NOCA	4	32161.4
37	1969	WIWA	38	32161.4
38	1969	WPWA	11	32161.4
39	1969	BBWA	8	32161.4
40	1969	WBNU	1	32161.4
41	1969	EAWP	8	32161.4
42	1969	YPWA	2	32161.4
43	1969	RTHU	1	32161.4
44	1969	PHVI	9	32161.4
45	1969	WIWR	6	32161.4
46	1969	AMRE	160	32161.4
47	1969	YBFL	13	32161.4
48	1969	BWWA	1	32161.4
49	1969	VEER	10	32161.4
50	1969	SWTH	7	32161.4
51	1969	YBSA	6	32161.4
53	1969	BHVI	6	32161.4
54	1969	RBNU	26	32161.4
55	1969	TUTI	33	32161.4
57	1969	RCKI	45	32161.4
58	1969	TEWA	8	32161.4
59	1969	GRCA	515	32161.4
62	1969	GCKI	149	32161.4
63	1969	SOSP	69	32161.4
64	1969	BRCR	68	32161.4
65	1969	SCJU	85	32161.4
66	1969	HAWO	2	32161.4
67	1969	AMRO	120	32161.4
68	1969	DOWO	35	32161.4
70	1969	BLJA	55	32161.4
71	1969	CMWA	25	32161.4
72	1969	FISP	14	32161.4
73	1969	MAWA	15	32161.4
76	1969	BAOR	42	32161.4
77	1969	BTBW	16	32161.4
81	1969	YEWA	22	32161.4
82	1969	BAWW	35	32161.4
83	1969	COYE	158	32161.4
84	1969	FOSP	12	32161.4
85	1969	YBCH	36	32161.4
87	1969	NAWA	8	32161.4
88	1969	LISP	6	32161.4
90	1969	LEFL	8	32161.4
91	1969	WTSP	132	32161.4
94	1970	NAWA	22	46705.1
96	1970	NOWA	52	46705.1
97	1970	BHVI	14	46705.1
98	1970	MOWA	20	46705.1
101	1970	GCFL	2	46705.1
102	1970	BGGN	26	46705.1
103	1970	BLJA	60	46705.1
104	1970	BCCH	312	46705.1
106	1970	HETH	87	46705.1
107	1970	AMRO	806	46705.1
110	1970	EAKI	9	46705.1
111	1970	WIWR	18	46705.1
112	1970	NOMO	6	46705.1
113	1970	WOTH	14	46705.1
114	1970	TEWA	4	46705.1
116	1970	COGR	1	46705.1
117	1970	AMGO	9	46705.1
120	1970	HAWO	2	46705.1
121	1970	EAWP	8	46705.1
123	1970	CEDW	26	46705.1
124	1970	PHVI	9	46705.1
125	1970	SWSP	81	46705.1
126	1970	NOPA	6	46705.1
127	1970	FISP	49	46705.1
128	1970	GRCA	791	46705.1
129	1970	GCKI	182	46705.1
130	1970	TRFL	20	46705.1
132	1970	PUFI	48	46705.1
133	1970	SWTH	70	46705.1
134	1970	CAWA	22	46705.1
136	1970	BRTH	32	46705.1
137	1970	RCKI	125	46705.1
139	1970	MAWA	16	46705.1
141	1970	CMWA	24	46705.1
142	1970	PRAW	13	46705.1
144	1970	OVEN	30	46705.1
145	1970	BRCR	205	46705.1
146	1970	SCJU	95	46705.1
148	1970	YSFL	27	46705.1
150	1970	COYE	118	46705.1
151	1970	SCTA	18	46705.1
154	1970	REVI	139	46705.1
155	1970	YBCH	45	46705.1
156	1970	WPWA	37	46705.1
158	1970	BTBW	19	46705.1
159	1970	WIWA	40	46705.1
160	1970	TUTI	7	46705.1
167	1970	NOCA	6	46705.1
168	1970	LISP	7	46705.1
169	1970	YBSA	8	46705.1
170	1970	BWWA	6	46705.1
171	1970	YEWA	22	46705.1
173	1970	CARW	1	46705.1
175	1970	VEER	32	46705.1
177	1970	SOSP	162	46705.1
178	1970	BTNW	19	46705.1
179	1970	FOSP	2	46705.1
180	1970	BLPW	197	46705.1
181	1970	AMRE	196	46705.1
182	1970	WTSP	519	46705.1
184	1970	BBWA	8	46705.1
185	1970	BAWW	44	46705.1
186	1970	EAPH	22	46705.1
188	1970	LEFL	15	46705.1
189	1970	YBFL	12	46705.1
190	1970	DOWO	39	46705.1
191	1970	MYWA	1433	46705.1
192	1970	EATO	114	46705.1
193	1970	BAOR	70	46705.1
194	1971	NOMO	4	46408.1
196	1971	PRAW	16	46408.1
197	1971	WOTH	10	46408.1
198	1971	CEDW	36	46408.1
199	1971	COYE	102	46408.1
200	1971	CMWA	44	46408.1
201	1971	YBSA	4	46408.1
203	1971	BCCH	4552	46408.1
207	1971	BLJA	341	46408.1
209	1971	MOWA	8	46408.1
210	1971	AMRO	207	46408.1
212	1971	TRFL	22	46408.1
214	1971	EAPH	14	46408.1
215	1971	BHVI	10	46408.1
216	1971	BRTH	21	46408.1
219	1971	SWSP	21	46408.1
222	1971	WIWR	5	46408.1
223	1971	FISP	19	46408.1
225	1971	VEER	19	46408.1
226	1971	GRCA	410	46408.1
228	1971	SCJU	89	46408.1
230	1971	RCKI	55	46408.1
232	1971	NOWA	25	46408.1
235	1971	AMGO	2	46408.1
236	1971	PHVI	7	46408.1
237	1971	NAWA	8	46408.1
239	1971	BRCR	71	46408.1
240	1971	HETH	34	46408.1
241	1971	WIWA	31	46408.1
244	1971	SCTA	13	46408.1
246	1971	LISP	7	46408.1
247	1971	EAWP	2	46408.1
248	1971	TEWA	7	46408.1
249	1971	DOWO	80	46408.1
250	1971	YBCH	62	46408.1
251	1971	RBNU	4	46408.1
252	1971	EATO	67	46408.1
254	1971	PUFI	60	46408.1
255	1971	SWTH	15	46408.1
256	1971	BLPW	1134	46408.1
258	1971	CAWA	52	46408.1
259	1971	YSFL	18	46408.1
260	1971	TUTI	61	46408.1
262	1971	BTNW	20	46408.1
263	1971	NOPA	3	46408.1
264	1971	WTSP	159	46408.1
266	1971	COGR	3	46408.1
267	1971	BTBW	29	46408.1
268	1971	YPWA	1	46408.1
272	1971	MAWA	27	46408.1
276	1971	OVEN	27	46408.1
277	1971	AMRE	237	46408.1
278	1971	NOCA	11	46408.1
280	1971	FOSP	2	46408.1
281	1971	YEWA	11	46408.1
284	1971	HAWO	1	46408.1
286	1971	LEFL	18	46408.1
288	1971	BAWW	64	46408.1
290	1971	REVI	95	46408.1
291	1971	MYWA	849	46408.1
292	1971	BBWA	6	46408.1
294	1971	BWWA	9	46408.1
295	1971	BGGN	6	46408.1
298	1971	EAKI	1	46408.1
299	1971	BAOR	22	46408.1
300	1971	GCKI	87	46408.1
301	1971	WBNU	8	46408.1
302	1971	WPWA	21	46408.1
303	1971	SOSP	99	46408.1
304	1971	YBFL	8	46408.1
305	1972	PRAW	6	33499.9
307	1972	COYE	56	33499.9
310	1972	TRFL	14	33499.9
311	1972	CEDW	7	33499.9
312	1972	SWSP	43	33499.9
313	1972	PHVI	16	33499.9
314	1972	WOTH	9	33499.9
315	1972	MOWA	5	33499.9
316	1972	TUTI	32	33499.9
317	1972	NOMO	5	33499.9
320	1972	CMWA	31	33499.9
321	1972	NOPA	9	33499.9
322	1972	RCKI	87	33499.9
323	1972	BTNW	5	33499.9
324	1972	BRTH	20	33499.9
325	1972	SCTA	15	33499.9
328	1972	GRCA	488	33499.9
331	1972	AMGO	12	33499.9
333	1972	BRCR	75	33499.9
336	1972	BCCH	126	33499.9
338	1972	CAWA	9	33499.9
341	1972	WIWR	8	33499.9
344	1972	FISP	21	33499.9
345	1972	MAWA	20	33499.9
346	1972	YEWA	5	33499.9
349	1972	AMRO	354	33499.9
351	1972	YBSA	2	33499.9
353	1972	NOWA	17	33499.9
355	1972	HAWO	6	33499.9
357	1972	TEWA	14	33499.9
358	1972	REVI	133	33499.9
359	1972	FOSP	1	33499.9
361	1972	BTBW	14	33499.9
362	1972	BHVI	16	33499.9
364	1972	YSFL	34	33499.9
365	1972	OVEN	22	33499.9
369	1972	EAWP	2	33499.9
370	1972	BLJA	77	33499.9
371	1972	WPWA	19	33499.9
372	1972	RBNU	29	33499.9
375	1972	SCJU	270	33499.9
376	1972	BLPW	420	33499.9
378	1972	HETH	60	33499.9
379	1972	EAPH	34	33499.9
380	1972	BAWW	38	33499.9
381	1972	LISP	9	33499.9
382	1972	BBWA	28	33499.9
384	1972	WIWA	27	33499.9
387	1972	DOWO	42	33499.9
388	1972	WTSP	518	33499.9
390	1972	YBFL	19	33499.9
391	1972	BAOR	10	33499.9
392	1972	NOCA	6	33499.9
393	1972	MYWA	1279	33499.9
394	1972	COGR	11	33499.9
395	1972	SWTH	74	33499.9
396	1972	YPWA	2	33499.9
397	1972	VEER	4	33499.9
398	1972	AMRE	146	33499.9
399	1972	LEFL	33	33499.9
400	1972	NAWA	29	33499.9
402	1972	EATO	77	33499.9
403	1972	GCKI	199	33499.9
404	1972	SOSP	145	33499.9
405	1972	WBNU	2	33499.9
406	1972	EAKI	5	33499.9
407	1972	YBCH	38	33499.9
410	1972	BGGN	9	33499.9
411	1972	BWWA	5	33499.9
412	1972	PUFI	80	33499.9
413	1973	TRFL	14	42414.8
415	1973	CEDW	20	42414.8
417	1973	NOMO	8	42414.8
418	1973	GCFL	2	42414.8
421	1973	YSFL	26	42414.8
425	1973	NOPA	1	42414.8
428	1973	RCKI	39	42414.8
429	1973	COGR	1	42414.8
431	1973	GRCA	557	42414.8
432	1973	COYE	89	42414.8
434	1973	CAWA	16	42414.8
436	1973	BCCH	978	42414.8
437	1973	PHVI	7	42414.8
440	1973	PRAW	10	42414.8
441	1973	EATO	62	42414.8
444	1973	MOWA	16	42414.8
445	1973	TUTI	13	42414.8
446	1973	EAPH	29	42414.8
448	1973	HAWO	1	42414.8
449	1973	TEWA	8	42414.8
451	1973	CMWA	9	42414.8
452	1973	WIWR	7	42414.8
453	1973	MAWA	17	42414.8
454	1973	BLJA	81	42414.8
455	1973	NAWA	41	42414.8
456	1973	BRTH	14	42414.8
457	1973	SCTA	5	42414.8
458	1973	NOWA	37	42414.8
459	1973	YBSA	6	42414.8
460	1973	BLPW	263	42414.8
463	1973	WOTH	13	42414.8
464	1973	EAWP	6	42414.8
465	1973	LISP	13	42414.8
467	1973	SWSP	42	42414.8
468	1973	AMGO	12	42414.8
469	1973	DOWO	6	42414.8
470	1973	AMRO	174	42414.8
472	1973	SWTH	78	42414.8
474	1973	SCJU	142	42414.8
475	1973	NOCA	14	42414.8
478	1973	YPWA	5	42414.8
479	1973	FOSP	8	42414.8
481	1973	FISP	10	42414.8
482	1973	BTNW	9	42414.8
483	1973	WTSP	454	42414.8
484	1973	BHVI	7	42414.8
488	1973	EAKI	3	42414.8
489	1973	BTBW	3	42414.8
490	1973	BWWA	7	42414.8
491	1973	WIWA	25	42414.8
492	1973	WBNU	2	42414.8
493	1973	REVI	152	42414.8
494	1973	WPWA	50	42414.8
498	1973	BAOR	12	42414.8
499	1973	MYWA	634	42414.8
500	1973	HETH	48	42414.8
501	1973	BRCR	76	42414.8
504	1973	AMRE	71	42414.8
505	1973	BBWA	20	42414.8
506	1973	RBNU	4	42414.8
509	1973	GCKI	199	42414.8
511	1973	VEER	22	42414.8
513	1973	LEFL	15	42414.8
514	1973	YBFL	13	42414.8
515	1973	BAWW	41	42414.8
516	1973	YBCH	77	42414.8
517	1973	YEWA	4	42414.8
519	1973	SOSP	139	42414.8
520	1973	BGGN	2	42414.8
521	1973	OVEN	14	42414.8
522	1973	PUFI	14	42414.8
526	1974	TRFL	25	37927.1
527	1974	GCFL	2	37927.1
528	1974	NOMO	10	37927.1
529	1974	BCCH	206	37927.1
530	1974	WOTH	14	37927.1
531	1974	TUTI	77	37927.1
533	1974	YSFL	27	37927.1
534	1974	RCKI	117	37927.1
535	1974	PHVI	14	37927.1
536	1974	CEDW	1	37927.1
537	1974	WIWR	28	37927.1
539	1974	CMWA	15	37927.1
545	1974	GRCA	801	37927.1
546	1974	EAWP	7	37927.1
547	1974	CARW	2	37927.1
548	1974	NOPA	5	37927.1
549	1974	BLJA	50	37927.1
551	1974	SCTA	9	37927.1
552	1974	MAWA	22	37927.1
553	1974	COYE	101	37927.1
554	1974	BHVI	16	37927.1
555	1974	EAPH	23	37927.1
557	1974	CAWA	11	37927.1
559	1974	EAKI	4	37927.1
561	1974	YPWA	22	37927.1
562	1974	SWSP	72	37927.1
563	1974	COGR	3	37927.1
565	1974	MOWA	14	37927.1
567	1974	HAWO	4	37927.1
568	1974	AMRO	248	37927.1
569	1974	YBSA	4	37927.1
570	1974	NOCA	22	37927.1
571	1974	TEWA	12	37927.1
573	1974	NAWA	54	37927.1
574	1974	WIWA	28	37927.1
575	1974	WPWA	11	37927.1
576	1974	EATO	53	37927.1
577	1974	BRCR	86	37927.1
581	1974	YBFL	6	37927.1
582	1974	SCJU	204	37927.1
583	1974	GCKI	317	37927.1
584	1974	NOWA	19	37927.1
585	1974	AMGO	36	37927.1
586	1974	PRAW	6	37927.1
588	1974	WBNU	3	37927.1
589	1974	HETH	82	37927.1
590	1974	BLPW	278	37927.1
591	1974	BGGN	12	37927.1
592	1974	BRTH	18	37927.1
594	1974	RBNU	2	37927.1
597	1974	LISP	9	37927.1
598	1974	BAOR	33	37927.1
599	1974	OVEN	17	37927.1
600	1974	LEFL	24	37927.1
602	1974	AMRE	139	37927.1
604	1974	BAWW	47	37927.1
606	1974	WTSP	582	37927.1
607	1974	SWTH	44	37927.1
608	1974	REVI	139	37927.1
609	1974	DOWO	44	37927.1
610	1974	SOSP	143	37927.1
612	1974	VEER	7	37927.1
614	1974	BTNW	12	37927.1
616	1974	BTBW	18	37927.1
618	1974	MYWA	1407	37927.1
619	1974	FOSP	3	37927.1
620	1974	YBCH	43	37927.1
621	1974	PUFI	21	37927.1
622	1974	BBWA	16	37927.1
623	1974	BWWA	3	37927.1
624	1974	YEWA	7	37927.1
625	1974	FISP	19	37927.1
627	1975	GRCA	557	36607.6
629	1975	TRFL	3	36607.6
632	1975	CEDW	49	36607.6
634	1975	BRTH	6	36607.6
636	1975	NOPA	2	36607.6
637	1975	TEWA	13	36607.6
638	1975	PHVI	4	36607.6
639	1975	NOMO	17	36607.6
640	1975	RCKI	84	36607.6
641	1975	BHVI	12	36607.6
642	1975	BRCR	47	36607.6
644	1975	TUTI	65	36607.6
650	1975	MOWA	20	36607.6
651	1975	EAKI	4	36607.6
652	1975	EAPH	27	36607.6
654	1975	AMRO	169	36607.6
655	1975	WIWR	5	36607.6
656	1975	NOWA	37	36607.6
657	1975	BAWW	43	36607.6
660	1975	COYE	70	36607.6
663	1975	YSFL	23	36607.6
664	1975	BLPW	263	36607.6
665	1975	AMRE	211	36607.6
666	1975	CAWA	21	36607.6
668	1975	LEFL	8	36607.6
670	1975	BWWA	6	36607.6
671	1975	BLJA	53	36607.6
672	1975	FISP	13	36607.6
673	1975	SCTA	7	36607.6
674	1975	HAWO	3	36607.6
675	1975	SCJU	101	36607.6
676	1975	NOCA	15	36607.6
677	1975	BAOR	19	36607.6
680	1975	GCKI	57	36607.6
681	1975	YBFL	7	36607.6
682	1975	EAWP	2	36607.6
684	1975	PRAW	6	36607.6
685	1975	WOTH	9	36607.6
687	1975	HETH	69	36607.6
688	1975	YBSA	11	36607.6
690	1975	MYWA	853	36607.6
691	1975	BGGN	10	36607.6
692	1975	BTNW	7	36607.6
694	1975	CMWA	54	36607.6
695	1975	COGR	1	36607.6
696	1975	RBNU	19	36607.6
698	1975	SWTH	153	36607.6
699	1975	OVEN	17	36607.6
700	1975	BCCH	929	36607.6
701	1975	EATO	28	36607.6
702	1975	CARW	2	36607.6
703	1975	BBWA	126	36607.6
704	1975	PUFI	42	36607.6
705	1975	MAWA	24	36607.6
706	1975	DOWO	18	36607.6
707	1975	YBCH	34	36607.6
708	1975	AMGO	26	36607.6
710	1975	WTSP	411	36607.6
711	1975	LISP	19	36607.6
712	1975	YEWA	11	36607.6
713	1975	SWSP	32	36607.6
714	1975	YPWA	13	36607.6
715	1975	NAWA	24	36607.6
717	1975	SOSP	106	36607.6
720	1975	REVI	93	36607.6
721	1975	WIWA	23	36607.6
722	1975	BTBW	29	36607.6
723	1975	VEER	35	36607.6
726	1975	FOSP	2	36607.6
729	1975	WBNU	6	36607.6
731	1976	PHVI	5	37622.7
732	1976	GRCA	621	37622.7
733	1976	BRTH	3	37622.7
735	1976	COYE	90	37622.7
736	1976	RCKI	83	37622.7
737	1976	CEDW	9	37622.7
738	1976	YBSA	3	37622.7
739	1976	YSFL	12	37622.7
740	1976	TUTI	39	37622.7
742	1976	EAPH	13	37622.7
743	1976	AMRO	141	37622.7
744	1976	NOPA	4	37622.7
745	1976	NOWA	55	37622.7
746	1976	TEWA	20	37622.7
747	1976	BAOR	13	37622.7
748	1976	BHVI	7	37622.7
749	1976	MOWA	19	37622.7
751	1976	EAKI	1	37622.7
754	1976	SCTA	6	37622.7
757	1976	CAWA	32	37622.7
758	1976	NOCA	15	37622.7
760	1976	BRCR	37	37622.7
761	1976	NOMO	13	37622.7
764	1976	BWWA	5	37622.7
766	1976	HAWO	1	37622.7
767	1976	OVEN	21	37622.7
768	1976	SCJU	29	37622.7
771	1976	BAWW	70	37622.7
772	1976	YBFL	9	37622.7
773	1976	HETH	67	37622.7
774	1976	BLPW	343	37622.7
775	1976	TRFL	6	37622.7
777	1976	BGGN	13	37622.7
782	1976	NAWA	22	37622.7
783	1976	PUFI	23	37622.7
784	1976	AMRE	314	37622.7
787	1976	WOTH	8	37622.7
789	1976	BCCH	730	37622.7
790	1976	CMWA	73	37622.7
791	1976	EAWP	3	37622.7
794	1976	SWTH	33	37622.7
795	1976	RBNU	20	37622.7
796	1976	REVI	66	37622.7
797	1976	GCKI	74	37622.7
798	1976	PRAW	10	37622.7
799	1976	BTNW	10	37622.7
800	1976	FISP	10	37622.7
801	1976	WIWR	6	37622.7
802	1976	YBCH	30	37622.7
803	1976	SWSP	29	37622.7
805	1976	COGR	1	37622.7
806	1976	CARW	6	37622.7
808	1976	YEWA	14	37622.7
809	1976	LEFL	24	37622.7
810	1976	DOWO	14	37622.7
811	1976	MYWA	522	37622.7
812	1976	MAWA	25	37622.7
813	1976	BTBW	19	37622.7
814	1976	FOSP	1	37622.7
815	1976	AMGO	1	37622.7
816	1976	BLJA	51	37622.7
817	1976	BBWA	103	37622.7
818	1976	LISP	9	37622.7
819	1976	WIWA	63	37622.7
820	1976	EATO	12	37622.7
821	1976	SOSP	70	37622.7
822	1976	RTHU	2	37622.7
823	1976	VEER	39	37622.7
827	1976	WTSP	294	37622.7
828	1976	WPWA	15	37622.7
829	1977	GRCA	596	28834.2
830	1977	RCKI	13	28834.2
833	1977	TEWA	24	28834.2
834	1977	PHVI	7	28834.2
835	1977	CEDW	13	28834.2
836	1977	GCFL	2	28834.2
838	1977	MOWA	6	28834.2
839	1977	AMRO	227	28834.2
840	1977	COYE	70	28834.2
841	1977	EAPH	2	28834.2
845	1977	NOPA	5	28834.2
846	1977	BGGN	13	28834.2
849	1977	SCTA	1	28834.2
850	1977	BAWW	44	28834.2
851	1977	NOWA	44	28834.2
852	1977	HAWO	5	28834.2
854	1977	HETH	28	28834.2
855	1977	YBSA	5	28834.2
857	1977	YSFL	20	28834.2
858	1977	AMRE	189	28834.2
860	1977	GCKI	13	28834.2
861	1977	TUTI	25	28834.2
863	1977	BHVI	9	28834.2
864	1977	WOTH	7	28834.2
865	1977	BAOR	16	28834.2
867	1977	BCCH	158	28834.2
868	1977	YBFL	2	28834.2
870	1977	EAKI	3	28834.2
871	1977	NOCA	16	28834.2
872	1977	TRFL	10	28834.2
873	1977	BRCR	46	28834.2
874	1977	CAWA	13	28834.2
875	1977	NOMO	25	28834.2
876	1977	CMWA	24	28834.2
877	1977	FISP	6	28834.2
878	1977	YPWA	3	28834.2
880	1977	SWTH	25	28834.2
881	1977	BWWA	4	28834.2
883	1977	YEWA	18	28834.2
884	1977	SCJU	65	28834.2
887	1977	EAWP	4	28834.2
889	1977	SWSP	20	28834.2
891	1977	BTNW	8	28834.2
893	1977	OVEN	15	28834.2
894	1977	BLPW	794	28834.2
896	1977	WIWR	3	28834.2
898	1977	BRTH	12	28834.2
899	1977	CARW	1	28834.2
900	1977	BTBW	7	28834.2
902	1977	RBNU	3	28834.2
904	1977	YBCH	32	28834.2
906	1977	PUFI	18	28834.2
907	1977	MAWA	24	28834.2
908	1977	FOSP	3	28834.2
909	1977	VEER	7	28834.2
910	1977	MYWA	861	28834.2
911	1977	PRAW	6	28834.2
912	1977	DOWO	12	28834.2
913	1977	REVI	74	28834.2
914	1977	NAWA	22	28834.2
915	1977	LISP	11	28834.2
916	1977	BLJA	43	28834.2
917	1977	LEFL	13	28834.2
918	1977	BBWA	79	28834.2
921	1977	SOSP	47	28834.2
923	1977	WPWA	14	28834.2
924	1977	AMGO	3	28834.2
925	1977	WBNU	1	28834.2
926	1977	EATO	29	28834.2
928	1977	WIWA	37	28834.2
929	1977	WTSP	199	28834.2
930	1978	NOPA	6	35059.2
931	1978	TEWA	21	35059.2
932	1978	GCFL	1	35059.2
935	1978	AMRO	156	35059.2
936	1978	GRCA	410	35059.2
937	1978	NOWA	22	35059.2
938	1978	BAWW	42	35059.2
941	1978	PHVI	9	35059.2
942	1978	EAPH	12	35059.2
943	1978	BHVI	5	35059.2
945	1978	BRTH	6	35059.2
946	1978	RCKI	33	35059.2
947	1978	YBSA	2	35059.2
948	1978	SCJU	98	35059.2
950	1978	CAWA	6	35059.2
951	1978	YSFL	15	35059.2
953	1978	BWWA	9	35059.2
954	1978	MOWA	6	35059.2
955	1978	AMRE	111	35059.2
958	1978	EAKI	13	35059.2
959	1978	SCTA	41	35059.2
960	1978	HAWO	2	35059.2
961	1978	OVEN	18	35059.2
962	1978	TRFL	11	35059.2
963	1978	YBFL	6	35059.2
966	1978	BLPW	346	35059.2
967	1978	HETH	26	35059.2
968	1978	COGR	3	35059.2
969	1978	BRCR	37	35059.2
972	1978	BAOR	38	35059.2
975	1978	NOCA	15	35059.2
977	1978	YPWA	3	35059.2
978	1978	DOWO	10	35059.2
979	1978	NOMO	27	35059.2
983	1978	SWTH	29	35059.2
984	1978	CARW	3	35059.2
985	1978	CMWA	51	35059.2
986	1978	BGGN	15	35059.2
987	1978	YEWA	19	35059.2
988	1978	GCKI	22	35059.2
989	1978	AMGO	2	35059.2
990	1978	EAWP	1	35059.2
992	1978	RBNU	7	35059.2
993	1978	CEDW	2	35059.2
994	1978	BCCH	216	35059.2
995	1978	FISP	17	35059.2
996	1978	PUFI	21	35059.2
997	1978	REVI	128	35059.2
998	1978	WIWR	3	35059.2
999	1978	COYE	52	35059.2
1000	1978	YBCH	38	35059.2
1001	1978	BTNW	9	35059.2
1002	1978	PRAW	7	35059.2
1003	1978	BTBW	12	35059.2
1004	1978	TUTI	96	35059.2
1005	1978	SOSP	57	35059.2
1007	1978	NAWA	14	35059.2
1010	1978	WOTH	10	35059.2
1011	1978	BLJA	25	35059.2
1014	1978	SWSP	26	35059.2
1016	1978	VEER	6	35059.2
1017	1978	WPWA	5	35059.2
1018	1978	RTHU	1	35059.2
1019	1978	WBNU	2	35059.2
1020	1978	MAWA	25	35059.2
1021	1978	BBWA	36	35059.2
1022	1978	EATO	19	35059.2
1023	1978	LEFL	12	35059.2
1028	1978	LISP	9	35059.2
1030	1978	WIWA	44	35059.2
1031	1978	WTSP	322	35059.2
1032	1978	MYWA	724	35059.2
1033	1979	AMRO	252	34401.1
1035	1979	EAPH	17	34401.1
1036	1979	TEWA	5	34401.1
1037	1979	NOWA	27	34401.1
1040	1979	PHVI	10	34401.1
1041	1979	CAWA	15	34401.1
1042	1979	HETH	35	34401.1
1043	1979	TRFL	11	34401.1
1044	1979	BGGN	3	34401.1
1045	1979	NOPA	2	34401.1
1047	1979	BAWW	22	34401.1
1049	1979	YSFL	29	34401.1
1052	1979	BAOR	30	34401.1
1053	1979	YBSA	3	34401.1
1054	1979	BHVI	7	34401.1
1056	1979	COYE	48	34401.1
1057	1979	YBFL	2	34401.1
1058	1979	EAKI	1	34401.1
1059	1979	AMRE	120	34401.1
1061	1979	CEDW	7	34401.1
1062	1979	NOMO	42	34401.1
1063	1979	BRCR	52	34401.1
1064	1979	AMGO	6	34401.1
1065	1979	OVEN	27	34401.1
1067	1979	EAWP	1	34401.1
1068	1979	BLPW	442	34401.1
1069	1979	YEWA	6	34401.1
1071	1979	COGR	1	34401.1
1074	1979	NOCA	29	34401.1
1075	1979	DOWO	29	34401.1
1076	1979	GRCA	784	34401.1
1077	1979	YBCH	58	34401.1
1078	1979	NAWA	15	34401.1
1079	1979	BRTH	15	34401.1
1080	1979	RCKI	75	34401.1
1082	1979	PUFI	32	34401.1
1083	1979	YPWA	1	34401.1
1084	1979	GCKI	32	34401.1
1085	1979	MAWA	30	34401.1
1086	1979	EATO	15	34401.1
1087	1979	SCTA	11	34401.1
1089	1979	GCFL	2	34401.1
1091	1979	BWWA	3	34401.1
1092	1979	BTNW	9	34401.1
1094	1979	BLJA	83	34401.1
1095	1979	BTBW	4	34401.1
1096	1979	BCCH	406	34401.1
1097	1979	PRAW	3	34401.1
1098	1979	MOWA	10	34401.1
1099	1979	VEER	14	34401.1
1100	1979	SWSP	11	34401.1
1101	1979	HAWO	1	34401.1
1102	1979	FISP	4	34401.1
1103	1979	SCJU	36	34401.1
1104	1979	WBNU	3	34401.1
1105	1979	WOTH	10	34401.1
1106	1979	TUTI	121	34401.1
1107	1979	WTSP	132	34401.1
1108	1979	SWTH	33	34401.1
1110	1979	CMWA	25	34401.1
1111	1979	MYWA	1067	34401.1
1112	1979	LEFL	7	34401.1
1113	1979	FOSP	1	34401.1
1114	1979	WPWA	8	34401.1
1116	1979	REVI	108	34401.1
1118	1979	CARW	4	34401.1
1119	1979	BBWA	51	34401.1
1121	1979	WIWA	25	34401.1
1122	1979	SOSP	81	34401.1
1125	1979	LISP	2	34401.1
1127	1980	TRFL	8	37176.9
1128	1980	TEWA	15	37176.9
1130	1980	COGR	4	37176.9
1131	1980	PHVI	6	37176.9
1132	1980	AMRO	507	37176.9
1135	1980	HETH	78	37176.9
1137	1980	NOMO	66	37176.9
1138	1980	AMRE	109	37176.9
1139	1980	COYE	48	37176.9
1140	1980	BAWW	26	37176.9
1141	1980	EAKI	5	37176.9
1142	1980	YSFL	24	37176.9
1145	1980	GRCA	848	37176.9
1149	1980	SCTA	12	37176.9
1150	1980	EAPH	16	37176.9
1152	1980	CAWA	9	37176.9
1153	1980	NOCA	41	37176.9
1154	1980	GCFL	5	37176.9
1156	1980	BAOR	35	37176.9
1157	1980	PUFI	52	37176.9
1160	1980	CEDW	41	37176.9
1161	1980	BLJA	82	37176.9
1162	1980	BWWA	5	37176.9
1163	1980	BLPW	272	37176.9
1165	1980	YBFL	7	37176.9
1166	1980	NOPA	1	37176.9
1167	1980	YPWA	5	37176.9
1169	1980	YBSA	4	37176.9
1170	1980	WOTH	14	37176.9
1171	1980	RCKI	75	37176.9
1172	1980	TUTI	93	37176.9
1173	1980	MOWA	6	37176.9
1174	1980	SWTH	40	37176.9
1175	1980	AMGO	9	37176.9
1178	1980	DOWO	32	37176.9
1179	1980	BHVI	8	37176.9
1180	1980	YBCH	43	37176.9
1182	1980	SCJU	103	37176.9
1183	1980	BGGN	7	37176.9
1184	1980	NOWA	13	37176.9
1189	1980	EAWP	4	37176.9
1190	1980	NAWA	9	37176.9
1191	1980	BRTH	10	37176.9
1192	1980	HAWO	5	37176.9
1195	1980	OVEN	10	37176.9
1196	1980	BTNW	6	37176.9
1197	1980	MAWA	18	37176.9
1198	1980	FISP	12	37176.9
1200	1980	WIWR	2	37176.9
1202	1980	BRCR	33	37176.9
1203	1980	GCKI	48	37176.9
1206	1980	CMWA	13	37176.9
1207	1980	SWSP	31	37176.9
1208	1980	EATO	33	37176.9
1209	1980	PRAW	8	37176.9
1210	1980	SOSP	82	37176.9
1211	1980	WIWA	12	37176.9
1212	1980	WPWA	9	37176.9
1213	1980	WTSP	277	37176.9
1216	1980	REVI	80	37176.9
1217	1980	FOSP	6	37176.9
1219	1980	VEER	13	37176.9
1220	1980	WBNU	8	37176.9
1223	1980	BTBW	23	37176.9
1224	1980	BBWA	27	37176.9
1225	1980	LEFL	25	37176.9
1226	1980	LISP	4	37176.9
1227	1980	BCCH	2559	37176.9
1229	1980	RBNU	14	37176.9
1230	1980	CARW	2	37176.9
1231	1980	MYWA	1036	37176.9
1235	1981	NOMO	43	27775.4
1237	1981	PHVI	11	27775.4
1238	1981	EAKI	11	27775.4
1239	1981	TEWA	6	27775.4
1241	1981	GCFL	1	27775.4
1242	1981	AMRO	359	27775.4
1243	1981	AMGO	6	27775.4
1244	1981	CEDW	11	27775.4
1245	1981	GRCA	530	27775.4
1246	1981	MOWA	10	27775.4
1247	1981	BAOR	15	27775.4
1248	1981	YPWA	3	27775.4
1249	1981	TRFL	11	27775.4
1250	1981	YBCH	18	27775.4
1251	1981	HETH	19	27775.4
1252	1981	SWSP	14	27775.4
1253	1981	CAWA	13	27775.4
1254	1981	YBSA	8	27775.4
1255	1981	AMRE	83	27775.4
1257	1981	COYE	37	27775.4
1258	1981	NAWA	6	27775.4
1260	1981	WBNU	16	27775.4
1261	1981	PRAW	4	27775.4
1262	1981	CMWA	12	27775.4
1264	1981	EAPH	5	27775.4
1266	1981	YEWA	3	27775.4
1267	1981	MAWA	22	27775.4
1268	1981	DOWO	27	27775.4
1269	1981	BWWA	5	27775.4
1270	1981	RCKI	27	27775.4
1271	1981	SCTA	18	27775.4
1272	1981	BAWW	23	27775.4
1274	1981	EAWP	3	27775.4
1276	1981	FISP	18	27775.4
1277	1981	EATO	27	27775.4
1279	1981	NOWA	35	27775.4
1280	1981	BRCR	39	27775.4
1281	1981	BLPW	128	27775.4
1282	1981	YBFL	7	27775.4
1283	1981	WOTH	7	27775.4
1285	1981	WIWA	19	27775.4
1286	1981	SCJU	44	27775.4
1287	1981	NOPA	1	27775.4
1289	1981	YSFL	21	27775.4
1291	1981	PUFI	17	27775.4
1293	1981	REVI	139	27775.4
1296	1981	BTNW	8	27775.4
1298	1981	BHVI	3	27775.4
1299	1981	BBWA	22	27775.4
1300	1981	BRTH	7	27775.4
1301	1981	GCKI	43	27775.4
1302	1981	WTSP	187	27775.4
1304	1981	SWTH	49	27775.4
1305	1981	BGGN	4	27775.4
1306	1981	HAWO	5	27775.4
1307	1981	MYWA	574	27775.4
1309	1981	OVEN	14	27775.4
1311	1981	BLJA	111	27775.4
1312	1981	BCCH	983	27775.4
1313	1981	TUTI	369	27775.4
1316	1981	NOCA	21	27775.4
1317	1981	LISP	7	27775.4
1318	1981	VEER	7	27775.4
1319	1981	RBNU	24	27775.4
1321	1981	WPWA	4	27775.4
1322	1981	BTBW	14	27775.4
1323	1981	SOSP	59	27775.4
1324	1981	LEFL	25	27775.4
1327	1982	TEWA	5	28316.3
1329	1982	CEDW	12	28316.3
1330	1982	PHVI	10	28316.3
1331	1982	GRCA	589	28316.3
1333	1982	GCKI	47	28316.3
1334	1982	GCFL	2	28316.3
1337	1982	EAKI	43	28316.3
1338	1982	BTNW	10	28316.3
1339	1982	HETH	43	28316.3
1341	1982	NOPA	1	28316.3
1342	1982	DOWO	12	28316.3
1343	1982	SWSP	24	28316.3
1344	1982	YEWA	18	28316.3
1345	1982	YSFL	27	28316.3
1346	1982	EAPH	4	28316.3
1347	1982	TRFL	18	28316.3
1348	1982	YBSA	3	28316.3
1349	1982	FISP	8	28316.3
1350	1982	BAWW	67	28316.3
1351	1982	YBCH	33	28316.3
1352	1982	EAWP	6	28316.3
1353	1982	NOMO	26	28316.3
1354	1982	TUTI	145	28316.3
1355	1982	AMRE	102	28316.3
1356	1982	BWWA	12	28316.3
1357	1982	NAWA	15	28316.3
1360	1982	YBFL	10	28316.3
1361	1982	MOWA	17	28316.3
1362	1982	CMWA	11	28316.3
1363	1982	BLJA	20	28316.3
1367	1982	CAWA	29	28316.3
1368	1982	SCJU	53	28316.3
1369	1982	PUFI	7	28316.3
1370	1982	WIWA	19	28316.3
1372	1982	SCTA	10	28316.3
1376	1982	BCCH	674	28316.3
1377	1982	LEFL	33	28316.3
1378	1982	SWTH	22	28316.3
1379	1982	WBNU	14	28316.3
1381	1982	RCKI	40	28316.3
1383	1982	NOWA	32	28316.3
1384	1982	VEER	32	28316.3
1385	1982	AMRO	253	28316.3
1386	1982	BRTH	13	28316.3
1388	1982	BTBW	8	28316.3
1389	1982	BHVI	13	28316.3
1390	1982	BRCR	29	28316.3
1391	1982	SOSP	92	28316.3
1392	1982	AMGO	7	28316.3
1393	1982	FOSP	2	28316.3
1396	1982	COYE	51	28316.3
1397	1982	WOTH	5	28316.3
1398	1982	RTHU	3	28316.3
1399	1982	BLPW	160	28316.3
1401	1982	WIWR	4	28316.3
1402	1982	MAWA	44	28316.3
1403	1982	BGGN	17	28316.3
1404	1982	BAOR	45	28316.3
1405	1982	NOCA	25	28316.3
1407	1982	MYWA	920	28316.3
1408	1982	CARW	2	28316.3
1409	1982	BBWA	37	28316.3
1410	1982	OVEN	19	28316.3
1412	1982	EATO	18	28316.3
1413	1982	WPWA	5	28316.3
1414	1982	REVI	172	28316.3
1416	1982	RBNU	1	28316.3
1418	1982	PRAW	9	28316.3
1419	1982	LISP	2	28316.3
1420	1982	WTSP	202	28316.3
1421	1983	AMRE	107	26712.3
1422	1983	MOWA	3	26712.3
1423	1983	HETH	20	26712.3
1424	1983	TRFL	18	26712.3
1425	1983	PHVI	3	26712.3
1426	1983	WIWR	5	26712.3
1427	1983	NOPA	2	26712.3
1431	1983	BTNW	7	26712.3
1432	1983	NOMO	15	26712.3
1433	1983	RCKI	22	26712.3
1434	1983	CEDW	11	26712.3
1435	1983	SWTH	40	26712.3
1436	1983	YBCH	27	26712.3
1437	1983	SCJU	30	26712.3
1438	1983	TEWA	8	26712.3
1439	1983	NOWA	36	26712.3
1440	1983	BLPW	173	26712.3
1441	1983	GCKI	68	26712.3
1442	1983	SWSP	6	26712.3
1443	1983	HAWO	1	26712.3
1444	1983	GRCA	515	26712.3
1445	1983	BAWW	26	26712.3
1446	1983	AMGO	1	26712.3
1449	1983	BRTH	8	26712.3
1450	1983	COYE	63	26712.3
1451	1983	BLJA	49	26712.3
1453	1983	EAPH	7	26712.3
1454	1983	BGGN	4	26712.3
1455	1983	WBNU	7	26712.3
1456	1983	EAWP	6	26712.3
1457	1983	VEER	20	26712.3
1458	1983	BWWA	7	26712.3
1459	1983	DOWO	17	26712.3
1462	1983	REVI	51	26712.3
1463	1983	BAOR	24	26712.3
1464	1983	YEWA	8	26712.3
1465	1983	EATO	10	26712.3
1466	1983	EAKI	2	26712.3
1467	1983	BRCR	59	26712.3
1468	1983	CMWA	12	26712.3
1471	1983	CARW	2	26712.3
1473	1983	PUFI	49	26712.3
1475	1983	AMRO	108	26712.3
1479	1983	BBWA	20	26712.3
1480	1983	BCCH	3157	26712.3
1481	1983	WTSP	169	26712.3
1482	1983	FISP	2	26712.3
1483	1983	NAWA	15	26712.3
1485	1983	BHVI	4	26712.3
1487	1983	TUTI	149	26712.3
1488	1983	LISP	2	26712.3
1489	1983	SCTA	3	26712.3
1490	1983	NOCA	34	26712.3
1491	1983	PRAW	4	26712.3
1492	1983	CAWA	6	26712.3
1494	1983	YBFL	5	26712.3
1495	1983	WOTH	4	26712.3
1496	1983	LEFL	6	26712.3
1497	1983	MAWA	18	26712.3
1499	1983	OVEN	22	26712.3
1500	1983	WIWA	4	26712.3
1501	1983	YSFL	17	26712.3
1505	1983	WPWA	4	26712.3
1506	1983	BTBW	10	26712.3
1508	1983	MYWA	330	26712.3
1509	1983	SOSP	61	26712.3
1513	1984	TRFL	13	28209.5
1514	1984	BWWA	8	28209.5
1515	1984	SWSP	14	28209.5
1516	1984	NOMO	16	28209.5
1518	1984	BLPW	95	28209.5
1519	1984	AMRO	103	28209.5
1520	1984	SCTA	3	28209.5
1521	1984	TEWA	4	28209.5
1522	1984	SWTH	26	28209.5
1523	1984	GCFL	2	28209.5
1524	1984	YBFL	4	28209.5
1525	1984	BLJA	28	28209.5
1527	1984	RCKI	22	28209.5
1529	1984	BCCH	58	28209.5
1531	1984	CMWA	13	28209.5
1532	1984	VEER	39	28209.5
1533	1984	PHVI	8	28209.5
1534	1984	NOWA	43	28209.5
1537	1984	DOWO	5	28209.5
1538	1984	WTSP	159	28209.5
1539	1984	BAWW	41	28209.5
1540	1984	WOTH	6	28209.5
1541	1984	YBCH	24	28209.5
1542	1984	GRCA	555	28209.5
1543	1984	BRTH	7	28209.5
1544	1984	NAWA	11	28209.5
1545	1984	WIWR	4	28209.5
1546	1984	EAWP	4	28209.5
1547	1984	NOPA	1	28209.5
1548	1984	YBSA	3	28209.5
1549	1984	RTHU	2	28209.5
1550	1984	FISP	5	28209.5
1551	1984	MYWA	478	28209.5
1552	1984	REVI	109	28209.5
1554	1984	GCKI	28	28209.5
1557	1984	HETH	46	28209.5
1558	1984	CAWA	8	28209.5
1559	1984	WIWA	27	28209.5
1560	1984	SOSP	69	28209.5
1561	1984	BHVI	8	28209.5
1562	1984	EAPH	5	28209.5
1563	1984	LEFL	6	28209.5
1564	1984	CEDW	9	28209.5
1566	1984	WPWA	9	28209.5
1567	1984	AMGO	3	28209.5
1568	1984	EATO	18	28209.5
1571	1984	AMRE	132	28209.5
1572	1984	MAWA	10	28209.5
1575	1984	SCJU	72	28209.5
1576	1984	BGGN	15	28209.5
1578	1984	MOWA	9	28209.5
1579	1984	CARW	4	28209.5
1580	1984	BAOR	2	28209.5
1581	1984	OVEN	24	28209.5
1582	1984	PRAW	2	28209.5
1583	1984	BRCR	17	28209.5
1585	1984	BTNW	4	28209.5
1588	1984	COYE	37	28209.5
1589	1984	PUFI	3	28209.5
1590	1984	NOCA	26	28209.5
1591	1984	YSFL	18	28209.5
1592	1984	FOSP	1	28209.5
1593	1984	TUTI	17	28209.5
1594	1984	BTBW	6	28209.5
1600	1984	BBWA	20	28209.5
1601	1985	AMRE	96	26772
1603	1985	BWWA	2	26772
1604	1985	CMWA	8	26772
1606	1985	NOMO	11	26772
1607	1985	YBFL	2	26772
1609	1985	WIWR	3	26772
1611	1985	GCKI	56	26772
1613	1985	NOCA	20	26772
1615	1985	AMRO	111	26772
1616	1985	BLJA	60	26772
1617	1985	BAWW	16	26772
1618	1985	BTNW	4	26772
1619	1985	GCFL	1	26772
1620	1985	NOWA	30	26772
1621	1985	RCKI	39	26772
1622	1985	BLPW	48	26772
1623	1985	YBCH	27	26772
1624	1985	EAWP	4	26772
1625	1985	COGR	1	26772
1626	1985	CAWA	5	26772
1627	1985	SWSP	15	26772
1629	1985	EATO	9	26772
1631	1985	NAWA	9	26772
1632	1985	FISP	4	26772
1633	1985	PHVI	11	26772
1634	1985	TEWA	5	26772
1635	1985	HETH	56	26772
1636	1985	DOWO	14	26772
1637	1985	LEFL	6	26772
1638	1985	BCCH	1693	26772
1639	1985	EAKI	1	26772
1640	1985	TUTI	105	26772
1641	1985	MOWA	10	26772
1642	1985	BHVI	9	26772
1643	1985	BRTH	3	26772
1649	1985	SOSP	57	26772
1650	1985	REVI	44	26772
1651	1985	MYWA	96	26772
1652	1985	SCJU	39	26772
1654	1985	GRCA	361	26772
1655	1985	CEDW	5	26772
1656	1985	BBWA	35	26772
1657	1985	WPWA	5	26772
1660	1985	SCTA	4	26772
1661	1985	BRCR	32	26772
1662	1985	PRAW	1	26772
1665	1985	YBSA	3	26772
1666	1985	TRFL	7	26772
1667	1985	WTSP	145	26772
1668	1985	RBNU	7	26772
1669	1985	BAOR	5	26772
1670	1985	SWTH	16	26772
1673	1985	CARW	5	26772
1674	1985	BGGN	13	26772
1677	1985	PUFI	77	26772
1681	1985	BTBW	11	26772
1683	1985	YSFL	15	26772
1686	1985	FOSP	3	26772
1687	1985	LISP	3	26772
1688	1985	COYE	41	26772
1689	1985	YEWA	14	26772
1690	1985	WBNU	4	26772
1692	1985	AMGO	10	26772
1693	1985	OVEN	17	26772
1694	1985	WOTH	2	26772
1695	1985	EAPH	10	26772
1696	1985	WIWA	22	26772
1697	1985	MAWA	16	26772
1698	1985	VEER	1	26772
1700	1986	NOMO	11	32877.4
1701	1986	CMWA	7	32877.4
1702	1986	HAWO	1	32877.4
1703	1986	BWWA	8	32877.4
1704	1986	BTNW	17	32877.4
1706	1986	AMRO	151	32877.4
1707	1986	YBSA	4	32877.4
1708	1986	YBFL	8	32877.4
1710	1986	NAWA	20	32877.4
1711	1986	CAWA	29	32877.4
1712	1986	AMRE	116	32877.4
1714	1986	DOWO	7	32877.4
1715	1986	AMGO	1	32877.4
1716	1986	GCKI	55	32877.4
1717	1986	NOCA	16	32877.4
1718	1986	YBCH	22	32877.4
1720	1986	RCKI	36	32877.4
1721	1986	BAOR	11	32877.4
1722	1986	HETH	24	32877.4
1723	1986	VEER	56	32877.4
1724	1986	TEWA	6	32877.4
1726	1986	BLPW	76	32877.4
1728	1986	YEWA	10	32877.4
1729	1986	SWTH	88	32877.4
1732	1986	TRFL	13	32877.4
1734	1986	PUFI	25	32877.4
1735	1986	REVI	114	32877.4
1736	1986	GRCA	371	32877.4
1738	1986	RTHU	2	32877.4
1739	1986	EAKI	8	32877.4
1740	1986	WOTH	9	32877.4
1741	1986	WTSP	176	32877.4
1743	1986	BRTH	4	32877.4
1744	1986	BBWA	38	32877.4
1745	1986	SCTA	8	32877.4
1749	1986	PHVI	11	32877.4
1750	1986	EATO	9	32877.4
1751	1986	BCCH	413	32877.4
1752	1986	WIWR	3	32877.4
1753	1986	BLJA	79	32877.4
1754	1986	TUTI	205	32877.4
1756	1986	WPWA	4	32877.4
1758	1986	BHVI	6	32877.4
1760	1986	FISP	6	32877.4
1761	1986	BGGN	12	32877.4
1762	1986	YSFL	11	32877.4
1763	1986	SOSP	49	32877.4
1764	1986	FOSP	1	32877.4
1765	1986	CARW	8	32877.4
1766	1986	NOWA	26	32877.4
1767	1986	COYE	46	32877.4
1768	1986	COGR	1	32877.4
1769	1986	SWSP	8	32877.4
1771	1986	NOPA	3	32877.4
1772	1986	BTBW	14	32877.4
1773	1986	RBNU	11	32877.4
1774	1986	YPWA	1	32877.4
1775	1986	LEFL	15	32877.4
1776	1986	CEDW	20	32877.4
1777	1986	BAWW	55	32877.4
1778	1986	LISP	11	32877.4
1779	1986	OVEN	27	32877.4
1780	1986	WIWA	46	32877.4
1782	1986	BRCR	35	32877.4
1783	1986	EAWP	4	32877.4
1784	1986	SCJU	35	32877.4
1785	1986	WBNU	5	32877.4
1786	1986	MOWA	7	32877.4
1791	1986	PRAW	3	32877.4
1792	1986	EAPH	8	32877.4
1793	1986	MAWA	59	32877.4
1795	1986	MYWA	286	32877.4
1796	1987	DOWO	11	31257.1
1797	1987	BAWW	31	31257.1
1799	1987	AMGO	1	31257.1
1800	1987	VEER	17	31257.1
1801	1987	BLJA	30	31257.1
1803	1987	CAWA	15	31257.1
1804	1987	BTNW	7	31257.1
1808	1987	BWWA	8	31257.1
1809	1987	YBCH	48	31257.1
1810	1987	WPWA	2	31257.1
1811	1987	NOMO	46	31257.1
1812	1987	NAWA	3	31257.1
1813	1987	WIWR	2	31257.1
1814	1987	GRCA	408	31257.1
1815	1987	CARW	6	31257.1
1817	1987	TRFL	16	31257.1
1818	1987	WOTH	6	31257.1
1821	1987	AMRE	93	31257.1
1822	1987	BGGN	6	31257.1
1824	1987	BBWA	2	31257.1
1826	1987	HAWO	2	31257.1
1827	1987	YSFL	15	31257.1
1829	1987	NOWA	21	31257.1
1831	1987	MOWA	12	31257.1
1832	1987	YEWA	1	31257.1
1833	1987	AMRO	156	31257.1
1834	1987	BRTH	7	31257.1
1835	1987	LEFL	10	31257.1
1837	1987	LISP	3	31257.1
1838	1987	GCFL	1	31257.1
1839	1987	TEWA	2	31257.1
1841	1987	EAKI	1	31257.1
1842	1987	YBSA	1	31257.1
1843	1987	CMWA	2	31257.1
1844	1987	SWSP	16	31257.1
1846	1987	SCTA	4	31257.1
1847	1987	REVI	64	31257.1
1848	1987	TUTI	123	31257.1
1850	1987	HETH	19	31257.1
1852	1987	PHVI	4	31257.1
1854	1987	SOSP	52	31257.1
1855	1987	GCKI	60	31257.1
1856	1987	FISP	1	31257.1
1857	1987	COYE	45	31257.1
1858	1987	NOPA	1	31257.1
1859	1987	BLPW	58	31257.1
1861	1987	BHVI	13	31257.1
1862	1987	EATO	11	31257.1
1863	1987	FOSP	3	31257.1
1864	1987	EAPH	6	31257.1
1865	1987	OVEN	23	31257.1
1866	1987	CEDW	29	31257.1
1867	1987	YBFL	5	31257.1
1868	1987	BRCR	17	31257.1
1869	1987	RCKI	18	31257.1
1870	1987	PRAW	8	31257.1
1871	1987	WTSP	58	31257.1
1872	1987	PUFI	1	31257.1
1873	1987	SWTH	24	31257.1
1874	1987	BAOR	44	31257.1
1875	1987	SCJU	16	31257.1
1876	1987	NOCA	35	31257.1
1877	1987	WIWA	24	31257.1
1878	1987	EAWP	3	31257.1
1879	1987	MYWA	122	31257.1
1880	1987	BTBW	13	31257.1
1882	1987	BCCH	151	31257.1
1884	1987	WBNU	2	31257.1
1885	1987	MAWA	14	31257.1
1886	1988	BAWW	42	31499.5
1888	1988	EAWP	4	31499.5
1892	1988	BWWA	19	31499.5
1894	1988	BRCR	33	31499.5
1895	1988	YBCH	15	31499.5
1896	1988	VEER	25	31499.5
1898	1988	GCKI	127	31499.5
1900	1988	NOMO	24	31499.5
1901	1988	HETH	36	31499.5
1902	1988	AMGO	5	31499.5
1903	1988	YBFL	8	31499.5
1906	1988	CAWA	11	31499.5
1907	1988	LEFL	7	31499.5
1908	1988	DOWO	25	31499.5
1909	1988	TEWA	2	31499.5
1910	1988	YBSA	1	31499.5
1912	1988	YSFL	21	31499.5
1913	1988	BTNW	13	31499.5
1914	1988	WOTH	2	31499.5
1917	1988	GCFL	2	31499.5
1918	1988	RCKI	37	31499.5
1919	1988	BHVI	10	31499.5
1920	1988	YEWA	10	31499.5
1921	1988	NAWA	12	31499.5
1922	1988	PHVI	2	31499.5
1924	1988	BGGN	13	31499.5
1925	1988	TUTI	425	31499.5
1927	1988	SWSP	32	31499.5
1928	1988	BLJA	98	31499.5
1929	1988	CMWA	1	31499.5
1930	1988	GRCA	511	31499.5
1931	1988	AMRO	46	31499.5
1933	1988	BRTH	8	31499.5
1935	1988	WTSP	190	31499.5
1936	1988	AMRE	117	31499.5
1937	1988	WIWR	2	31499.5
1938	1988	REVI	71	31499.5
1939	1988	NOPA	1	31499.5
1941	1988	BCCH	748	31499.5
1943	1988	FISP	2	31499.5
1944	1988	NOWA	18	31499.5
1945	1988	TRFL	11	31499.5
1946	1988	PRAW	8	31499.5
1947	1988	COYE	44	31499.5
1948	1988	SOSP	85	31499.5
1949	1988	EAKI	6	31499.5
1950	1988	EATO	12	31499.5
1951	1988	BAOR	48	31499.5
1953	1988	RBNU	5	31499.5
1954	1988	MOWA	8	31499.5
1955	1988	SCTA	2	31499.5
1956	1988	SCJU	42	31499.5
1957	1988	BLPW	127	31499.5
1958	1988	SWTH	39	31499.5
1960	1988	WPWA	8	31499.5
1961	1988	BTBW	18	31499.5
1962	1988	CARW	14	31499.5
1963	1988	PUFI	1	31499.5
1964	1988	RTHU	1	31499.5
1965	1988	NOCA	31	31499.5
1966	1988	CEDW	4	31499.5
1967	1988	LISP	7	31499.5
1968	1988	BBWA	9	31499.5
1971	1988	EAPH	17	31499.5
1972	1988	OVEN	39	31499.5
1973	1988	WBNU	10	31499.5
1974	1988	MAWA	14	31499.5
1975	1988	MYWA	460	31499.5
1978	1988	WIWA	18	31499.5
1981	1989	VEER	3	30855.6
1982	1989	EAKI	2	30855.6
1984	1989	CEDW	18	30855.6
1985	1989	WIWR	1	30855.6
1986	1989	NAWA	7	30855.6
1987	1989	LEFL	6	30855.6
1988	1989	DOWO	18	30855.6
1989	1989	YBCH	13	30855.6
1991	1989	SWSP	22	30855.6
1992	1989	GRCA	492	30855.6
1993	1989	HAWO	2	30855.6
1994	1989	CMWA	5	30855.6
1995	1989	NOPA	1	30855.6
1996	1989	RBNU	6	30855.6
1997	1989	BRCR	25	30855.6
1999	1989	FISP	4	30855.6
2000	1989	BHVI	12	30855.6
2002	1989	GCKI	58	30855.6
2003	1989	YEWA	2	30855.6
2005	1989	NOMO	9	30855.6
2006	1989	AMGO	3	30855.6
2007	1989	BWWA	6	30855.6
2008	1989	BLJA	32	30855.6
2009	1989	EATO	6	30855.6
2010	1989	NOCA	19	30855.6
2011	1989	BTNW	7	30855.6
2012	1989	YSFL	16	30855.6
2015	1989	PHVI	3	30855.6
2016	1989	TEWA	2	30855.6
2017	1989	SWTH	22	30855.6
2018	1989	BAOR	29	30855.6
2019	1989	AMRE	60	30855.6
2021	1989	PRAW	3	30855.6
2022	1989	SOSP	77	30855.6
2023	1989	BRTH	3	30855.6
2025	1989	MAWA	12	30855.6
2028	1989	AMRO	227	30855.6
2029	1989	CAWA	10	30855.6
2032	1989	YBFL	4	30855.6
2033	1989	OVEN	22	30855.6
2034	1989	TUTI	38	30855.6
2035	1989	BBWA	5	30855.6
2036	1989	FOSP	1	30855.6
2037	1989	WPWA	2	30855.6
2038	1989	COYE	39	30855.6
2039	1989	BGGN	5	30855.6
2041	1989	BAWW	22	30855.6
2042	1989	YBSA	1	30855.6
2044	1989	HETH	35	30855.6
2045	1989	EAWP	2	30855.6
2046	1989	WOTH	6	30855.6
2047	1989	MOWA	2	30855.6
2048	1989	REVI	78	30855.6
2049	1989	CARW	17	30855.6
2051	1989	NOWA	16	30855.6
2053	1989	BLPW	72	30855.6
2054	1989	SCJU	37	30855.6
2055	1989	BCCH	465	30855.6
2061	1989	BTBW	12	30855.6
2062	1989	YPWA	1	30855.6
2063	1989	WIWA	13	30855.6
2064	1989	WTSP	140	30855.6
2065	1989	PUFI	17	30855.6
2066	1989	LISP	5	30855.6
2067	1989	TRFL	14	30855.6
2070	1989	EAPH	8	30855.6
2071	1989	SCTA	2	30855.6
2072	1989	MYWA	182	30855.6
2073	1989	RCKI	35	30855.6
2074	1989	WBNU	6	30855.6
2075	1990	BWWA	6	33336.2
2076	1990	GCKI	79	33336.2
2077	1990	PHVI	1	33336.2
2078	1990	BLPW	115	33336.2
2080	1990	BTNW	4	33336.2
2081	1990	NAWA	8	33336.2
2082	1990	MAWA	8	33336.2
2085	1990	DOWO	8	33336.2
2086	1990	SWTH	17	33336.2
2088	1990	VEER	5	33336.2
2089	1990	YEWA	4	33336.2
2091	1990	BLJA	41	33336.2
2093	1990	WPWA	2	33336.2
2094	1990	LEFL	6	33336.2
2095	1990	HETH	32	33336.2
2096	1990	MOWA	9	33336.2
2097	1990	NOMO	9	33336.2
2098	1990	AMRO	143	33336.2
2099	1990	FISP	4	33336.2
2100	1990	EAWP	3	33336.2
2101	1990	YBCH	21	33336.2
2103	1990	WIWR	1	33336.2
2104	1990	EATO	7	33336.2
2107	1990	BHVI	14	33336.2
2108	1990	YBSA	1	33336.2
2109	1990	BAWW	20	33336.2
2111	1990	NOCA	25	33336.2
2112	1990	TEWA	2	33336.2
2113	1990	AMGO	4	33336.2
2114	1990	BBWA	1	33336.2
2115	1990	SWSP	39	33336.2
2116	1990	RBNU	3	33336.2
2117	1990	TUTI	162	33336.2
2119	1990	CAWA	9	33336.2
2120	1990	SCJU	11	33336.2
2122	1990	PRAW	4	33336.2
2123	1990	WOTH	4	33336.2
2124	1990	BAOR	1	33336.2
2125	1990	GRCA	361	33336.2
2126	1990	COYE	26	33336.2
2128	1990	HAWO	2	33336.2
2130	1990	NOWA	15	33336.2
2132	1990	BGGN	9	33336.2
2133	1990	BRTH	4	33336.2
2134	1990	OVEN	3	33336.2
2135	1990	CARW	9	33336.2
2139	1990	AMRE	76	33336.2
2140	1990	WIWA	12	33336.2
2141	1990	BCCH	993	33336.2
2142	1990	TRFL	3	33336.2
2143	1990	WTSP	30	33336.2
2144	1990	REVI	47	33336.2
2147	1990	YSFL	15	33336.2
2148	1990	BRCR	30	33336.2
2150	1990	EAPH	22	33336.2
2151	1990	SOSP	84	33336.2
2152	1990	LISP	2	33336.2
2153	1990	BTBW	5	33336.2
2154	1990	WBNU	6	33336.2
2155	1990	RCKI	37	33336.2
2156	1990	MYWA	255	33336.2
2157	1990	SCTA	1	33336.2
2158	1991	SWSP	21	25670.4
2159	1991	LEFL	6	25670.4
2160	1991	YBCH	21	25670.4
2161	1991	VEER	2	25670.4
2162	1991	YEWA	2	25670.4
2163	1991	HETH	30	25670.4
2164	1991	BWWA	3	25670.4
2167	1991	AMGO	17	25670.4
2168	1991	CEDW	5	25670.4
2169	1991	GRCA	374	25670.4
2170	1991	WOTH	1	25670.4
2171	1991	NAWA	2	25670.4
2172	1991	RBNU	2	25670.4
2173	1991	COYE	18	25670.4
2174	1991	DOWO	11	25670.4
2175	1991	HAWO	1	25670.4
2176	1991	BLJA	18	25670.4
2177	1991	NOPA	1	25670.4
2178	1991	MAWA	13	25670.4
2179	1991	NOWA	10	25670.4
2182	1991	CAWA	6	25670.4
2183	1991	WIWR	2	25670.4
2184	1991	FISP	4	25670.4
2185	1991	TUTI	325	25670.4
2186	1991	SOSP	50	25670.4
2187	1991	EATO	5	25670.4
2189	1991	BHVI	10	25670.4
2190	1991	BAWW	7	25670.4
2191	1991	OVEN	3	25670.4
2192	1991	NOMO	9	25670.4
2193	1991	PHVI	6	25670.4
2194	1991	AMRO	102	25670.4
2196	1991	PRAW	5	25670.4
2197	1991	BCCH	459	25670.4
2198	1991	WTSP	40	25670.4
2199	1991	WPWA	6	25670.4
2200	1991	SCTA	3	25670.4
2201	1991	BRTH	4	25670.4
2204	1991	BLPW	110	25670.4
2207	1991	AMRE	36	25670.4
2209	1991	TRFL	2	25670.4
2211	1991	BBWA	7	25670.4
2212	1991	MOWA	2	25670.4
2213	1991	RCKI	12	25670.4
2215	1991	YBFL	3	25670.4
2216	1991	BGGN	8	25670.4
2218	1991	WBNU	7	25670.4
2219	1991	MYWA	181	25670.4
2222	1991	YSFL	3	25670.4
2223	1991	BAOR	2	25670.4
2224	1991	CARW	12	25670.4
2226	1991	EAWP	3	25670.4
2227	1991	LISP	2	25670.4
2230	1991	SCJU	10	25670.4
2231	1991	CMWA	6	25670.4
2232	1991	BTBW	11	25670.4
2234	1991	EAPH	18	25670.4
2235	1991	NOCA	30	25670.4
2236	1991	GCKI	111	25670.4
2238	1991	WIWA	14	25670.4
2239	1991	REVI	33	25670.4
2240	1991	BRCR	19	25670.4
2241	1991	SWTH	10	25670.4
2242	1992	MAWA	13	32116.6
2243	1992	BTNW	11	32116.6
2244	1992	DOWO	13	32116.6
2245	1992	LEFL	1	32116.6
2248	1992	WBNU	5	32116.6
2249	1992	AMRO	102	32116.6
2251	1992	VEER	11	32116.6
2252	1992	FISP	2	32116.6
2254	1992	BAWW	21	32116.6
2255	1992	YBCH	15	32116.6
2256	1992	EATO	11	32116.6
2257	1992	BLJA	42	32116.6
2258	1992	MYWA	614	32116.6
2259	1992	CEDW	29	32116.6
2261	1992	NOMO	12	32116.6
2264	1992	AMGO	10	32116.6
2265	1992	WIWR	8	32116.6
2268	1992	RBNU	3	32116.6
2271	1992	AMRE	34	32116.6
2272	1992	OVEN	9	32116.6
2273	1992	PHVI	5	32116.6
2275	1992	NOPA	1	32116.6
2276	1992	YEWA	3	32116.6
2277	1992	WIWA	7	32116.6
2278	1992	NAWA	4	32116.6
2279	1992	WTSP	228	32116.6
2280	1992	CARW	21	32116.6
2281	1992	RTHU	1	32116.6
2282	1992	TUTI	74	32116.6
2283	1992	SCJU	29	32116.6
2284	1992	GCFL	1	32116.6
2286	1992	NOWA	27	32116.6
2287	1992	BHVI	10	32116.6
2288	1992	GCKI	130	32116.6
2290	1992	CMWA	1	32116.6
2292	1992	BTBW	9	32116.6
2293	1992	MOWA	6	32116.6
2294	1992	BCCH	106	32116.6
2295	1992	COYE	38	32116.6
2297	1992	YSFL	16	32116.6
2299	1992	CAWA	8	32116.6
2300	1992	YBFL	4	32116.6
2301	1992	GRCA	386	32116.6
2302	1992	PRAW	6	32116.6
2304	1992	SOSP	80	32116.6
2305	1992	REVI	62	32116.6
2306	1992	BRTH	3	32116.6
2307	1992	WPWA	5	32116.6
2308	1992	SCTA	4	32116.6
2309	1992	BAOR	5	32116.6
2310	1992	HETH	52	32116.6
2311	1992	SWSP	50	32116.6
2313	1992	BBWA	4	32116.6
2314	1992	BLPW	87	32116.6
2315	1992	EAWP	5	32116.6
2316	1992	HAWO	1	32116.6
2317	1992	BGGN	6	32116.6
2318	1992	NOCA	35	32116.6
2319	1992	EAPH	16	32116.6
2320	1992	RCKI	85	32116.6
2322	1992	SWTH	16	32116.6
2323	1992	TRFL	14	32116.6
2324	1992	BRCR	36	32116.6
2325	1992	LISP	3	32116.6
2326	1992	YPWA	7	32116.6
2327	1993	BLPW	79	30507.2
2329	1993	MAWA	19	30507.2
2331	1993	BAWW	16	30507.2
2332	1993	GCKI	42	30507.2
2334	1993	NAWA	4	30507.2
2335	1993	NOMO	12	30507.2
2336	1993	BTNW	1	30507.2
2337	1993	CAWA	5	30507.2
2338	1993	PHVI	5	30507.2
2339	1993	NOPA	1	30507.2
2340	1993	CEDW	9	30507.2
2341	1993	SCJU	41	30507.2
2342	1993	YEWA	4	30507.2
2344	1993	YBFL	3	30507.2
2345	1993	GRCA	345	30507.2
2346	1993	LEFL	1	30507.2
2347	1993	AMRO	79	30507.2
2348	1993	BTBW	13	30507.2
2349	1993	SOSP	57	30507.2
2350	1993	RBNU	1	30507.2
2351	1993	AMGO	30	30507.2
2352	1993	AMRE	31	30507.2
2353	1993	BWWA	1	30507.2
2354	1993	TEWA	1	30507.2
2355	1993	YBSA	1	30507.2
2356	1993	BAOR	36	30507.2
2357	1993	EAKI	3	30507.2
2360	1993	DOWO	11	30507.2
2361	1993	BBWA	2	30507.2
2362	1993	MYWA	202	30507.2
2363	1993	TUTI	74	30507.2
2364	1993	BRCR	15	30507.2
2365	1993	COGR	1	30507.2
2367	1993	OVEN	10	30507.2
2368	1993	NOWA	13	30507.2
2370	1993	VEER	1	30507.2
2371	1993	WBNU	4	30507.2
2372	1993	WIWA	10	30507.2
2373	1993	FISP	2	30507.2
2374	1993	COYE	30	30507.2
2376	1993	BCCH	543	30507.2
2377	1993	EATO	5	30507.2
2380	1993	BGGN	6	30507.2
2381	1993	BHVI	5	30507.2
2384	1993	YBCH	10	30507.2
2385	1993	WIWR	7	30507.2
2386	1993	WOTH	6	30507.2
2388	1993	CARW	13	30507.2
2389	1993	WTSP	109	30507.2
2391	1993	BLJA	43	30507.2
2392	1993	EAPH	21	30507.2
2393	1993	SWSP	24	30507.2
2394	1993	SWTH	4	30507.2
2395	1993	LISP	2	30507.2
2396	1993	EAWP	2	30507.2
2397	1993	HETH	51	30507.2
2398	1993	REVI	39	30507.2
2399	1993	NOCA	70	30507.2
2400	1993	FOSP	2	30507.2
2401	1993	PRAW	6	30507.2
2402	1993	YSFL	10	30507.2
2403	1993	WPWA	2	30507.2
2404	1993	TRFL	9	30507.2
2405	1993	MOWA	3	30507.2
2406	1993	HAWO	1	30507.2
2407	1993	YPWA	1	30507.2
2408	1993	RCKI	38	30507.2
2409	1993	BRTH	2	30507.2
2411	1994	BLPW	57	32118
2412	1994	YBCH	13	32118
2413	1994	SWTH	25	32118
2414	1994	PUFI	1	32118
2415	1994	CAWA	16	32118
2416	1994	MYWA	216	32118
2417	1994	BAWW	16	32118
2418	1994	GRCA	386	32118
2419	1994	NOWA	15	32118
2420	1994	DOWO	19	32118
2421	1994	FISP	6	32118
2424	1994	TEWA	6	32118
2425	1994	YBSA	1	32118
2426	1994	NOPA	4	32118
2428	1994	LEFL	7	32118
2429	1994	BTNW	5	32118
2430	1994	YPWA	1	32118
2431	1994	BTBW	24	32118
2432	1994	PHVI	9	32118
2433	1994	BAOR	23	32118
2434	1994	BWWA	13	32118
2436	1994	CEDW	10	32118
2437	1994	GCFL	1	32118
2440	1994	VEER	17	32118
2441	1994	WIWR	14	32118
2443	1994	WPWA	3	32118
2444	1994	SOSP	40	32118
2445	1994	BRCR	15	32118
2446	1994	YBFL	8	32118
2447	1994	GCKI	60	32118
2448	1994	AMRE	86	32118
2449	1994	BHVI	11	32118
2451	1994	AMRO	93	32118
2452	1994	YEWA	2	32118
2453	1994	AMGO	4	32118
2454	1994	MAWA	18	32118
2455	1994	LISP	6	32118
2456	1994	RCKI	53	32118
2457	1994	WTSP	171	32118
2458	1994	EATO	3	32118
2460	1994	OVEN	34	32118
2463	1994	BGGN	11	32118
2464	1994	NOCA	50	32118
2465	1994	WIWA	18	32118
2466	1994	BLJA	43	32118
2468	1994	CARW	20	32118
2469	1994	HETH	64	32118
2471	1994	TUTI	120	32118
2472	1994	HAWO	2	32118
2475	1994	EAWP	3	32118
2476	1994	WBNU	7	32118
2478	1994	PRAW	7	32118
2479	1994	NAWA	16	32118
2481	1994	YSFL	11	32118
2482	1994	SCTA	7	32118
2483	1994	COYE	50	32118
2484	1994	BCCH	910	32118
2486	1994	SCJU	35	32118
2487	1994	SWSP	13	32118
2488	1994	REVI	85	32118
2489	1994	NOMO	3	32118
2492	1994	BRTH	1	32118
2493	1994	MOWA	12	32118
2494	1994	TRFL	18	32118
2495	1994	EAPH	22	32118
2496	1995	PUFI	8	30536.2
2497	1995	CEDW	13	30536.2
2499	1995	OVEN	8	30536.2
2501	1995	BLPW	98	30536.2
2502	1995	BTNW	5	30536.2
2504	1995	GCFL	1	30536.2
2507	1995	GRCA	437	30536.2
2508	1995	BAWW	7	30536.2
2509	1995	NOPA	1	30536.2
2510	1995	CAWA	9	30536.2
2511	1995	BTBW	27	30536.2
2512	1995	RBNU	2	30536.2
2515	1995	NOCA	53	30536.2
2516	1995	BAOR	7	30536.2
2517	1995	YBFL	1	30536.2
2519	1995	BHVI	8	30536.2
2520	1995	AMRO	154	30536.2
2521	1995	YEWA	1	30536.2
2522	1995	LEFL	10	30536.2
2523	1995	WIWA	8	30536.2
2524	1995	SOSP	60	30536.2
2526	1995	HAWO	7	30536.2
2527	1995	TUTI	314	30536.2
2528	1995	GCKI	23	30536.2
2529	1995	AMRE	129	30536.2
2532	1995	BWWA	4	30536.2
2533	1995	VEER	7	30536.2
2534	1995	YBCH	20	30536.2
2535	1995	AMGO	15	30536.2
2536	1995	CMWA	1	30536.2
2537	1995	BBWA	2	30536.2
2538	1995	REVI	126	30536.2
2541	1995	BGGN	14	30536.2
2542	1995	EAWP	2	30536.2
2543	1995	NOWA	8	30536.2
2544	1995	NAWA	14	30536.2
2545	1995	EATO	8	30536.2
2546	1995	DOWO	26	30536.2
2547	1995	SWSP	32	30536.2
2549	1995	MYWA	457	30536.2
2551	1995	CARW	19	30536.2
2553	1995	PHVI	4	30536.2
2555	1995	SWTH	8	30536.2
2556	1995	LISP	3	30536.2
2557	1995	MAWA	14	30536.2
2559	1995	WBNU	15	30536.2
2560	1995	BCCH	970	30536.2
2561	1995	NOMO	6	30536.2
2562	1995	FISP	2	30536.2
2563	1995	YSFL	5	30536.2
2564	1995	BRCR	25	30536.2
2566	1995	WPWA	2	30536.2
2568	1995	PRAW	6	30536.2
2569	1995	RCKI	12	30536.2
2570	1995	HETH	50	30536.2
2571	1995	WTSP	193	30536.2
2572	1995	SCTA	2	30536.2
2573	1995	COYE	30	30536.2
2574	1995	SCJU	33	30536.2
2575	1995	BLJA	16	30536.2
2576	1995	BRTH	1	30536.2
2577	1995	FOSP	2	30536.2
2578	1995	MOWA	5	30536.2
2579	1995	EAPH	19	30536.2
2580	1995	TRFL	7	30536.2
2581	1996	AMRO	61	28275
2582	1996	HAWO	1	28275
2583	1996	DOWO	9	28275
2584	1996	LEFL	6	28275
2585	1996	BAWW	16	28275
2587	1996	WIWA	15	28275
2588	1996	CAWA	7	28275
2589	1996	GRCA	349	28275
2590	1996	BWWA	3	28275
2591	1996	YBCH	5	28275
2592	1996	MYWA	308	28275
2593	1996	BAOR	4	28275
2595	1996	MAWA	26	28275
2596	1996	SOSP	57	28275
2597	1996	REVI	71	28275
2600	1996	BLPW	55	28275
2601	1996	NOCA	39	28275
2603	1996	AMRE	28	28275
2604	1996	AMGO	25	28275
2605	1996	LISP	1	28275
2606	1996	WTSP	153	28275
2607	1996	WPWA	1	28275
2609	1996	OVEN	16	28275
2610	1996	SWTH	14	28275
2612	1996	PUFI	2	28275
2613	1996	YBFL	4	28275
2615	1996	NOPA	1	28275
2616	1996	CEDW	3	28275
2617	1996	BTBW	19	28275
2618	1996	RTHU	1	28275
2620	1996	CARW	8	28275
2621	1996	YPWA	2	28275
2622	1996	BGGN	7	28275
2625	1996	GCKI	21	28275
2626	1996	EAWP	1	28275
2627	1996	EATO	10	28275
2628	1996	BHVI	25	28275
2630	1996	MOWA	5	28275
2631	1996	EAPH	10	28275
2632	1996	YSFL	9	28275
2633	1996	TUTI	31	28275
2634	1996	BCCH	45	28275
2636	1996	NOMO	1	28275
2639	1996	VEER	3	28275
2640	1996	WIWR	1	28275
2641	1996	NAWA	29	28275
2642	1996	YEWA	1	28275
2643	1996	BRTH	1	28275
2644	1996	SCTA	3	28275
2645	1996	COYE	30	28275
2647	1996	WOTH	4	28275
2648	1996	RCKI	10	28275
2649	1996	BLJA	19	28275
2650	1996	WBNU	1	28275
2651	1996	BTNW	7	28275
2652	1996	FISP	2	28275
2653	1996	TRFL	3	28275
2655	1996	NOWA	14	28275
2656	1996	HETH	34	28275
2657	1996	BRCR	11	28275
2658	1996	SWSP	22	28275
2659	1996	PRAW	2	28275
2662	1996	SCJU	27	28275
2663	1997	BHVI	9	30580.4
2664	1997	NOPA	1	30580.4
2665	1997	BAWW	11	30580.4
2666	1997	AMRO	16	30580.4
2667	1997	HAWO	1	30580.4
2668	1997	TEWA	1	30580.4
2669	1997	CAWA	8	30580.4
2671	1997	CEDW	3	30580.4
2672	1997	YBSA	1	30580.4
2676	1997	BAOR	1	30580.4
2677	1997	GRCA	252	30580.4
2678	1997	YBFL	5	30580.4
2679	1997	NOCA	30	30580.4
2680	1997	EATO	1	30580.4
2681	1997	BWWA	10	30580.4
2683	1997	NOWA	16	30580.4
2684	1997	VEER	4	30580.4
2685	1997	WBNU	7	30580.4
2686	1997	LEFL	6	30580.4
2688	1997	BTBW	23	30580.4
2689	1997	WPWA	2	30580.4
2690	1997	BGGN	5	30580.4
2692	1997	SWTH	10	30580.4
2694	1997	BLJA	10	30580.4
2695	1997	AMRE	48	30580.4
2696	1997	YBCH	11	30580.4
2697	1997	EAKI	4	30580.4
2700	1997	SOSP	34	30580.4
2701	1997	BCCH	1137	30580.4
2702	1997	REVI	46	30580.4
2703	1997	RBNU	6	30580.4
2704	1997	GCKI	27	30580.4
2705	1997	OVEN	10	30580.4
2706	1997	BLPW	62	30580.4
2707	1997	SWSP	27	30580.4
2708	1997	PHVI	6	30580.4
2709	1997	BTNW	6	30580.4
2710	1997	WIWA	20	30580.4
2711	1997	CARW	10	30580.4
2712	1997	LISP	14	30580.4
2713	1997	TUTI	148	30580.4
2715	1997	RCKI	23	30580.4
2717	1997	WOTH	2	30580.4
2718	1997	DOWO	4	30580.4
2720	1997	MAWA	31	30580.4
2721	1997	NAWA	12	30580.4
2722	1997	EAPH	13	30580.4
2723	1997	MYWA	159	30580.4
2724	1997	MOWA	2	30580.4
2725	1997	YSFL	3	30580.4
2727	1997	EAWP	6	30580.4
2728	1997	FISP	1	30580.4
2729	1997	SCJU	38	30580.4
2730	1997	WIWR	9	30580.4
2731	1997	YEWA	2	30580.4
2732	1997	NOMO	2	30580.4
2733	1997	FOSP	1	30580.4
2734	1997	SCTA	1	30580.4
2735	1997	TRFL	10	30580.4
2736	1997	WTSP	183	30580.4
2737	1997	PRAW	1	30580.4
2738	1997	COYE	32	30580.4
2739	1997	BBWA	5	30580.4
2741	1997	BRTH	2	30580.4
2742	1997	AMGO	1	30580.4
2743	1997	HETH	16	30580.4
2744	1997	BRCR	27	30580.4
2745	1998	CEDW	22	26436.3
2746	1998	BAWW	4	26436.3
2747	1998	CAWA	4	26436.3
2748	1998	NOPA	2	26436.3
2752	1998	NOCA	53	26436.3
2753	1998	NOWA	7	26436.3
2754	1998	GRCA	344	26436.3
2756	1998	BAOR	3	26436.3
2757	1998	AMRO	86	26436.3
2759	1998	RCKI	38	26436.3
2761	1998	BWWA	1	26436.3
2762	1998	AMRE	28	26436.3
2764	1998	BLPW	23	26436.3
2765	1998	YBFL	4	26436.3
2766	1998	VEER	4	26436.3
2767	1998	MYWA	274	26436.3
2768	1998	YPWA	1	26436.3
[truncated: 1,061 more rows]
